# Supplementary material for: Size-Mediated Sea Turtle Behavioral Responses at Artificial Habitats in the Northern Gulf of Mexico
Source: Animals (Basel). 2022 Dec 28;13(1):114. doi: 10.3390/ani13010114 (PMC9817786; doi:10.3390/ani13010114)
Supplement: Supplementary file 1 [file animals-13-00114-s001.zip]

Archive with 15 entries (15 files):
- Video S10_Resting_Atop_Reef_Module.mp4
- Video S11_Resting_Under_Module2.mp4
- Video S12_Self_Cleaning.mp4
- Video S13_Swimming_Forward.mp4
- Video S14_Swimming_Forward2.mp4
- Video S15_Symbiotic_Interaction.mp4
- Video S1_Ascent.mp4
- Video S2_Breathing.mp4
- Video S3_Breathing_closeup_CM.MP4
- Video S4_Crawling_Benthos.mp4
- Video S5_Diving.mp4
- Video S6_Feeding_Jellyfish.mp4
- Video S7_Interspecific_Interaction.mp4
- Video S8_Intraspecific_Competition_Fishing_Pier.MP4
- Video S9_Intraspecific_Interaction.mp4
